# Supplementary material for: Network evolution of diffusion in enterprise digitalization and intellectualization transformation: A technology—organization—environment framework perspective
Source: PLoS One. 2023 Dec 20;18(12):e0295327. doi: 10.1371/journal.pone.0295327 (PMC10732435; doi:10.1371/journal.pone.0295327)
Supplement: S1 Data — (ZIP) [file pone.0295327.s001.zip]

Archive with 8 entries (7 files):
- S1 data/
- __MACOSX/._S1 data
- S1 data/.DS_Store
- __MACOSX/S1 data/._.DS_Store
- S1 data/code.py
- __MACOSX/S1 data/._code.py
- S1 data/data.xlsx
- __MACOSX/S1 data/._data.xlsx
