# Supplementary material for: Network evolution of diffusion in enterprise digitalization and intellectualization transformation: A technology—organization—environment framework perspective
Source: PLoS One. 2023 Dec 20;18(12):e0295327. doi: 10.1371/journal.pone.0295327 (PMC10732435; doi:10.1371/journal.pone.0295327)
Supplement: S1 Data — (ZIP) [file pone.0295327.s001.zip › S1 data/data.xlsx]

## Sheet: Sheet1
parameter	VALUE
N	200
q	5000
b	5000
k	0.1
Pi	600000
Ci	400000
T	50
p	0.5
d	3	4	5
η	1
I	500000
x	0.3
fa	50000
α1	0.2
α2	0.05
α3	0.25
